# Supplementary material for: Increased macrophages and changed brain endothelial cell gene expression in the frontal cortex of people with schizophrenia displaying inflammation
Source: Mol Psychiatry. 2018 Sep 13;25(4):761–75. doi: 10.1038/s41380-018-0235-x (PMC7156343; doi:10.1038/s41380-018-0235-x)
Supplement: Supplementary file 3 — Supplementary table 1 [file 41380_2018_235_MOESM3_ESM.xlsx]

## Sheet: Sheet1
Supplementary Table 1. TaqMan gene expression assays (Thermo Fisher)
Gene name	Gene symbol	TaqMan assay ID
Vascular cell adhesion molecule 1	VCAM1	HS01003372_m1
Intercellular adhesion molecule 1	ICAM1	Hs00164932_m1
Occludin	OCLN	Hs00170162_m1
Vascular endothelial cadherin	CDH5	Hs00901463_m1
Breast cancer resistance protein	ABCG2	Hs01053787_m1
Multidrug resistance associated protein	ABCC1	Hs01561502_m1
P-glycoprotein	ABCB1	Hs00184500_m1
Interferon-induced transmembrane protein	IFITM	Custom probe #AIQJCN
Allograft inflammatory factor	AIF1/IBA1	Hs00741549_g1
Cluster of differentiation 14	CD14	Hs02621496_s1
Cluster of differentiation 16a	FCGR3A	Hs02388314_m1
Cluster of differentiation 163	CD163	Hs00174705_m1
Housekeepers
TATA box binding protein	TBP	Hs00427620_m1
Beta-actin	ACTB	Hs99999903_m1
Ubiquitin C	UBC	Hs00824723_m1
Glyceraldehyde-3-phosphate dehydrogenase	GAPDH	Hs99999905_m1
Peptidylprolyl isomerase A (cyclophilin A)	PPIA	Hs99999904_m1
Beta-2-microglobulin	B2M	Hs99999907_m1
