# Supplementary material for: Increased macrophages and changed brain endothelial cell gene expression in the frontal cortex of people with schizophrenia displaying inflammation
Source: Mol Psychiatry. 2018 Sep 13;25(4):761–75. doi: 10.1038/s41380-018-0235-x (PMC7156343; doi:10.1038/s41380-018-0235-x)
Supplement: Supplementary file 4 — Supplementary table 2 [file 41380_2018_235_MOESM4_ESM.xlsx]

## Sheet: Sheet1
Supplementary Table 2. Antibodies used for immunohistochemistry
Primary Antibody	Company	Diluton	Secondary antibody	Dilution	Company
For ICAM1/Collagen IV double label
Monoclonal mouse anti-ICAM1	Abcam (ab2213),	1:500	Donkey-anti mouse, Alexa Fluor 488	1:500	Abcam (ab150109)
Polyclonal rabbit anti-Collagen IV	Abcam (ab6586),	1:5000	Goat anti-rabbit, Alexa Fluor 647	1:500	Abcam (ab150087)
For ICAM1/GFAP double label
Monoclonal mouse anti-ICAM1	Abcam (ab2213),	1:500	Donkey anti-mouse, Alexa Fluor 488	1:500	Thermo Fisher (A-21202)
Polyclonal rabbit anti-GFAP	DAKO (Z0334)	1:1000	Donkey anti-rabbit, Alexafluor 647	1:500	Thermo Fisher (A-31573)
CD163/Collagen IV double label
Monoclonal mouse anti- CD163	Abcam (ab111250)	1:400	Donkey anti-mouse, Alexa Fluor 488	1:500	Thermo Fisher (A-21202)
Rabbit polyclonal anti-Collagen IV	Abcam (ab6586),	1:5000	Donkey anti-rabbit, Alexa Fluor 647	1:500	Thermo Fisher (A-31573)
CD163 DAB immunhistochemistry
Monoclonal mouse anti- CD163	Abcam (ab111250)	1:400	Biotynlated horse anti-mouse IgG	1:500	Vector Laboratories (BA-2000)
