# Supplementary material for: Increased macrophages and changed brain endothelial cell gene expression in the frontal cortex of people with schizophrenia displaying inflammation
Source: Mol Psychiatry. 2018 Sep 13;25(4):761–75. doi: 10.1038/s41380-018-0235-x (PMC7156343; doi:10.1038/s41380-018-0235-x)
Supplement: Supplementary file 5 — Supplementary table 3 [file 41380_2018_235_MOESM5_ESM.xlsx]

## Sheet: Sheet2
Supplementary Table 3. Demographics of the plasma sample cohort.; s.d: standard deviation; F: female; M: male; PANSS: Positive and Negative Symptom Scale mg: milligrams.
Demographic	Controls (73)	Schizophrenia (n = 51), schizoaffective (n = 27)
Age in years (range)	32.2 ± 8.51	35.3 ± 8.70
Gender	38F:35M	30F:48M
Age of onset (in years and range)		22.8 ± 5.90
Duration of ilness in years ± s.d.		12.3 ± 7.17
PANSS positive ± s.d.		15.4 ± 4.56
PANSS negative ± s.d.		14.18 ± 5.73
PANSS general ± s.d.		30.5 ± 8.62
PANSS total ± s.d.		60.1 ± 15.81
Chlorpromazine mean equivalent dose (mg) ± s.d.		568.56 ± 488.79
