# Supplementary material for: Increased macrophages and changed brain endothelial cell gene expression in the frontal cortex of people with schizophrenia displaying inflammation
Source: Mol Psychiatry. 2018 Sep 13;25(4):761–75. doi: 10.1038/s41380-018-0235-x (PMC7156343; doi:10.1038/s41380-018-0235-x)
Supplement: Supplementary file 6 — Supplementary table 4 [file 41380_2018_235_MOESM6_ESM.xlsx]

## Sheet: Sheet1
Supplementary table 4. Welch’s ANOVA was used to confirm one-way ANOVA results for groups that did not meet homogeneity of variance when comparing high and low inflammation groups. df=degrees of freedom.
Gene	F-statistic	df1	df2	ANOVA p-value
OCLN	10.231	2	34.419	p<0.001*
ABCB1	0.557	2	29.32	0.579
IFITM	8.881	2	29.783	0.001*
ABCG2	5.91	2	27.083	0.007*
ICAM1	4.81	2	26.421	0.017*
CD16	4.507	2	28.625	0.02*
CD14	3.913	2	27.716	0.032*
CD163	3.644	2	26.26	0.04*
