# Supplementary material for: Increased macrophages and changed brain endothelial cell gene expression in the frontal cortex of people with schizophrenia displaying inflammation
Source: Mol Psychiatry. 2018 Sep 13;25(4):761–75. doi: 10.1038/s41380-018-0235-x (PMC7156343; doi:10.1038/s41380-018-0235-x)
Supplement: Supplementary file 7 — Supplementary table 5 [file 41380_2018_235_MOESM7_ESM.xlsx]

## Sheet: Sheet1
Supplementary Table 5. Pearson (r) and Spearman’s (rho) correlation coefficients between genes of interest measured with qPCR and post-mortem and clinical factors. * p<0.05 and ** p<0.01
Demographic variable	Group	OCLN	VCAM1	ABCG2	ABCC1	CDH5	ABCB1	ICAM1	IFITM	IBA1	CD163	CD16	CD14
Age at death (years)	All	r=-0.01	r=-0.129	r=-0.149	r=-0.081	r=0.106	r=-0.173	r=0.043	r=0.258*	r=-0.123	r=0.082	r=0.086	r=0.219
	Control	r=-0.03	r=-0.196	r=-0.356*	r=-0.301	r=-0.047	r=-0.303	r=-0.023	r=0.188	r=-0.043	r=0.15	r=0.169	r=0.262
	Schizophrenia	r=0.020	r=-0.041	r=0.012	r=0.099	r=0.207	r=-0.056	r=0.113	r=0.301	r=-0.195	r=0.016	r=0.004	r=0.175
Tissue pH (prefrontal cortex)	All	r=-0.264*	r=-0.115	r=0.037	r=0.029	r=-0.427**	r=-0.221	r=-0.247*	r=-0.615**	r=0.171	r=-0.18	r=-0.186	r=-0.208
	Control	r=-0.244	r=-0.406*	r=-0.238	r=-0.013	r=-0.266	r=-0.397*	r=-0.002	r=-0.553**	r=0.122	r=0.098	r=-0.164	r=-0.001
	Schizophrenia	r=-0.305	r=0.276	r=0.224	r=0.044	r=-.518**	r=-0.041	r=-0.459**	r=-0.646**	r=0.200	r=-.342*	r=-0.178	r=-.380*
Postmortem delay (hours)	All	r=-0.165	r=-0.231	r=-0.063	r=0.223	r=-0.112	r=0.068	r=-0.097	r=-0.056	r=-0.031	r=-0.128	r=-0.169	r=-0.043
	Control	r=-0.249	r=-0.387*	r=-0.019	r=0.208	r=-0.252	r=0.218	r=-0.233	r=-0.031	r=-0.104	r=-0.256	r=-.442**	r=0.032
	Schizophrenia	r=-0.102	r=-0.079	r=-0.012	r=0.264	r=-0.097	r=-0.039	r=-0.085	r=0.071	r=0.044	r=-0.083	r=-0.015	r=-0.115
RIN	All	r=-0.015	r=0.114	r=-0.02	r=-0.064	r=-0.182	r=0.031	r=-0.196	r=-0.354**	r=0.067	r=-0.073	r=-0.02	r=-.372**
	Control	r=0.022	r=0.013	r=-0.140	r=-0.104	r=0.073	r=-0.045	r=-0.085	r=-0.289	r=-0.079	r=0.179	r=0.045	r=-.425*
	Schizophrenia	r=-0.070	r=0.274	r=0.065	r=-0.035	r=-0.357*	r=0.105	r=-0.470**	r=-0.408*	r=0.044	r=-0.271	r=-0.068	r=-0.317
Clinical variables
Age of onset (years)	Schizophrenia	rho=-0.277	rho=-0.178	rho=0.249	rho=0.026	rho=0.041	rho=0.097	rho=-0.187	rho=0.035	rho=-0.067	rho=-0.006	rho=-0.014	rho=-0.019
Duration of illness (years)	Schizophrenia	r=0.115	r=0.023	r=-0.125	r=0.079	r=0.187	r=-0.089	r=0.139	r=0.274	r=-0.183	r=0.022	r=0.048	r=0.134
Last recorded chlorpromazine equivalent dose	Schizophrenia	rho=.327	rho=0.160	rho=0.094	rho=0.200	rho=0.247	rho=0.231	rho=0.357*	rho=0.322	rho=-0.171	rho=-0.107	rho=0.023	rho=-0.15
Lifetime chlorpromazine equivalent dose	Schizophrenia	rho=0.134	rho=0.122	rho=-0.108	rho=0.228	rho=0.406*	rho=0.052	rho=0.287	rho=0.375*	rho=-0.192	rho=0.03	rho=-0.063	rho=0.006
Average chlorpromazine equivalent dose	Schizophrenia	rho=0.124	rho=-0.006	rho=-0.066	rho=0.225	rho=0.415*	rho=0.004	rho=0.301	rho=0.284	rho=-0.042	rho=0.101	rho=-0.054	rho=-0.035
